# Supplementary material for: Bacterial DNA Contamination of Commercial PCR Enzymes: Considerations for Microbiome Protocols and Analysis
Source: Microorganisms. 2025 Mar 25;13(4):732. doi: 10.3390/microorganisms13040732 (PMC12029200; doi:10.3390/microorganisms13040732)
Supplement: Supplementary file 1 [file microorganisms-13-00732-s001.zip]

Archive with 3 entries (3 files):
- supplemental table S1 mdpi microorganisms 3-4-25.xlsx
- supplemental table S2 mdpi microorganisms 3-4-25.xlsx
- Supplemental table S3 mdpi microorganisms 3-4-25.xlsx
