# Supplementary material for: Bacterial DNA Contamination of Commercial PCR Enzymes: Considerations for Microbiome Protocols and Analysis
Source: Microorganisms. 2025 Mar 25;13(4):732. doi: 10.3390/microorganisms13040732 (PMC12029200; doi:10.3390/microorganisms13040732)
Supplement: Supplementary file 1 [file microorganisms-13-00732-s001.zip › supplemental table S1 mdpi microorganisms 3-4-25.xlsx]

## Sheet: Table S1
enzyme number	name	manufacturer
1	GoTaq Master Mix	Promega
2	GoTaq G2	Promega
3	Platinum Taq Hi Fidelity	Thermofisher
4	Platinum Superfi II	Thermofisher
5	Q5 Hi-Fidelity	New England Biolabs
6	Q5 High-Fidelity 2x master mix	New England Biolabs
7	Phusion Hi-Fidelity	New England Biolabs
8	ZymoTaq	Zymo Research
9	HotStarTaq DNA polymerase	Qiagen
