# Supplementary material for: Bacterial DNA Contamination of Commercial PCR Enzymes: Considerations for Microbiome Protocols and Analysis
Source: Microorganisms. 2025 Mar 25;13(4):732. doi: 10.3390/microorganisms13040732 (PMC12029200; doi:10.3390/microorganisms13040732)
Supplement: Supplementary file 1 [file microorganisms-13-00732-s001.zip › supplemental table S2 mdpi microorganisms 3-4-25.xlsx]

## Sheet: Table S2
primer used	enzyme	replicate	size	template DNA?	Sequencing Run	genus	species	accession	% coverage	% identifity
forward	3	2	500	no	1	uncultured bacteria		OP275847.1	93	99.76
						moraxella		MT380814.1	93	99.76
						moraxella	osloensis	MT225715.1	93	99.76
forward	4	1	500	no	1	uncultured bacteria	aquabacterium	MF377651.1	96	99.54
forward	4	1	500	no	1	uncultured bacteria	burkholderiales	JQ254432.1	96	99.54
forward	4	1	500	no	1	uncultured bacteria	burkholderiales	JQ254431.1	96	99.54
forward	4	2	500	no	1	uncultured bacteria		GQ054697.1	95	82.22
forward	4	2	500	no	1	uncultured bacteria		GQ005775.1	95	82.22
forward	4	2	500	no	1	uncultured bacteria		GQ113490.1	95	81.99
forward	4	3	500	no	1	psuedomonas		KU134793.1	95	86.96
forward	4	3	500	no	1	uncultured bacteria		KF737884.1	95	86.7
forward	4	3	500	no	1	pseudomonas		MK373354.1	95	86.73
forward	5	1	500	no	1	escherichia	coli	JX183942.1	95	93.84
forward	5	1	500	no	1	escherichia	coli	MT476958.1	95	93.6
forward	5	1	500	no	1	escherichia	coli	CP051001.1	95	93.6
forward	5	2	500	no	1	escherichia	coli	MG798632.1	99	89.42
forward	5	2	500	no	1	escherichia	fergusonii	OR263737.1	99	89.42
forward	5	2	500	no	1	uncultured bacteria		HQ791125.1	99	89.14
forward	5	3	500	no	1	shigella	flexneri	CP026788.1	92	99.76
forward	5	3	500	no	1	escherichia	coli CEC15	CP133657.1	92	99.76
forward	5	3	500	no	1	shigella	flexneri	CP100044.1	92	99.76
forward	6	1	500	no	1	uncultured bacteria		D525835.1	96	77.81
forward	6	1	500	no	1	kocuria	dechangensis	KX816589.1	100	76.92
forward	6	1	500	no	1	arhtrobacter	crystallopoietes	OM971448.1	100	76.92
forward	6	2	500	no	1	uncultured bacteria		HQ121144.1	97	86.93
forward	6	2	500	no	1	acidovorax		KT262964.1	97	86.7
forward	6	2	500	no	1	acidovorax		KT262959.1	97	86.7
forward	6	3	500	no	1	uncultured bacteria		GQ107593.1	98	81.01
forward	6	3	500	no	1	uncultured bacteria		GQ031283.1	98	80.95
forward	6	3	500	no	1	uncultured bacteria		HM299778.1	98	80.73
forward	7	1	500	no	1	uncultured bacteria		JF242874.1	94	99.74
forward	7	1	500	no	1	escherichia	coli	CP134923.1	94	99.74
forward	7	1	500	no	1	escherichia	coli	CP134931.1	94	99.74
forward	7	2	500	no	1	uncultured bacteria	staphylococcus	KR029056.1	93	88.23
forward	7	2	500	no	1	uncultured bacteria	staphylococcus	KR029057.1	93	89
forward	7	2	500	no	1	enterbacteriaceae		MZ614073.1	93	87.66
forward	7	3	500	no	1	pseudomonas		MK033128.1	97	98.92
forward	7	3	500	no	1	escherichia	coli	CP138407.1	97	98.92
forward	7	3	500	no	1	escherichia	coli	CP138427.1	97	98.92
forward	8	1	500	no	1	uncultured bacteria		KY057319.1	36	93.81
forward	8	1	500	no	1	uncultured bacteria		FJ183993.1	97	76.72
forward	8	1	500	no	1	uncultured bacteria		KP997172.1	40	90.55
forward	8	2	500	no	1	uncultured bacteria	bradyrhizobium	HF930897.1	99	92.74
forward	8	2	500	no	1	uncultured bacteria	bradyrhizobiaceae	HG764123.1	99	92.74
forward	8	2	500	no	1	bradyrhizobium		AB836289.1	99	92.46
forward	8	3	500	no	1	uncultured bacteria	bradyrhizobiaceae	LN555083.1	95	99.76
forward	8	3	500	no	1	unidentified soil bacteria		FQ702915.1	95	99.76
forward	8	3	500	no	1	bradyrhizobium		LC546620.1	95	99.76
forward	8	3	100	no	1	uncultured bacteria		LN555083.1	95	99.26
forward					1	unidentified soil bacteria		FQ702915.1	95	99.26
forward					1	bradyrhizobium		LC546620.1	95	99.26
forward					2	uncultured bacteria	bradyrhizobiaceae	LN555083.1	94	99.49
forward						unidentified soil bacteria		FQ702915.1	94	99.49
forward						bradyrhizobium		MG588447.1	94	99.48
forward	8	1	1000	yes	1	uncultured bacteria		KM126128.1	96	98.96
forward	8	1	1000	yes	1	uncultured bacteria		KC805611.1	96	98.96
forward	8	1	1000	yes	1	uncultured bacteria		KC805586.1	96	98.96
forward	8	1	1000	yes	2	uncultured bacteria		JF242874.1	96	99.08
forward	8	1	1000	yes	2	escherichia	coli	CP134923.1	95	99.08
forward	8	1	1000	yes	2	escherichia	coli	CP134931.1	95	99.08
forward	8	2	1000	yes	1	uncultured bacteria		KM126128.1	95	98.96
forward	8	2	1000	yes	1	uncultured bacteria		KC805611.1	95	98.96
forward	8	2	1000	yes	1	uncultured bacteria		KC805586.1	95	98.96
forward	8	2	1000	yes	2	escherichia	coli	MF957275.1	95	99.45
forward	8	2	1000	yes	2	escherichia	coli	AB604192.1	95	99.45
forward	8	2	1000	yes	2	escherichia	coli	MK067188.1	95	99.18
forward	8	3	1000	yes	1	uncultured bacteria		EU471131.1	95	98.91
forward	8	3	1000	yes	1	uncultured bacteria		JF242874.1	95	98.64
forward	8	3	1000	yes	1	escherichia	coli	CP134923.1	95	98.63
forward	8	3	1000	yes	2	escherichia	coli	MF957275.1	95	99.45
forward	8	3	1000	yes	2	escherichia	coli	AB604192.1	95	99.45
forward	8	3	1000	yes	2	escherichia	coli	MK067188.1	95	99.18
reverse	3	2	500	no	1	uncultured bacteria		KX956042.1	92	99.77
reverse	3	2	500	no	1	uncultured bacteria	enhydrobacter	OL906010.1	92	99.77
reverse	3	2	500	no	1	uncultured bacteria		HM306233.1	92	99.77
reverse	4	1	500	no	1	uncultured bacteria	aquabacterium	MF377651.1	95	99.54
reverse	4	1	500	no	1	uncultured bacteria		KF336924.1	95	99.54
reverse	4	1	500	no	1	uncultured bacteria	Burkholderiales	JQ254432.1	95	99.54
reverse	4	2	500	no	1	staphylococcus	warneri	OM967356.1	94	86.59
reverse	4	2	500	no	1	uncultured bacteria		GQ110214.1	94	86.59
reverse	4	2	500	no	1	staphylococcus		AJ971853.1	94	86.59
reverse	4	3	500	no	1	Psuedomonas	protegens	OL470963.1	99	87.79
reverse	4	3	500	no	1	unculturered bacteria		EF621535.1	94	88.49
reverse	4	3	500	no	1	psuedomonas	indoloxydans	OR447760.1	95	88.04
reverse	5	1	500	no	1	unidentified marine bacteria		KC001746.1	94	94.41
reverse	5	1	500	no	1	shigella	sonnei	MT605407.1	94	94.13
reverse	5	1	500	no	1	escherichia	coli	CP043739.1	94	94.13
reverse	5	2	500	no	1	shigella	sonnei	MT605407.1	99	95.27
reverse	5	2	500	no	1	escherichia	coli	CP043744.1	99	95.27
reverse	5	2	500	no	1	escherichia	coli	MN208226.1	99	95.27
reverse	5	3	500	no	1	uncultured bacteria		LR595016.1	91	98.62
reverse	5	3	500	no	1	uncultured bacteria		LR594995.1	91	98.62
reverse	5	3	500	no	1	uncultured bacteria		LR594983.1	91	98.62
reverse	6	1	500	no	1	arthrobacter		OP646804.1	98	94.05
reverse	6	1	500	no	1	uncultured bacteria		HQ265249.1	99	93.7
reverse	6	1	500	no	1	arhtrobacter		MK966335.1	99	93.36
reverse	6	2	500	no	1	acidovorax		CP021648.1	90	93.19
reverse	6	2	500	no	1	acidovorax		KX162718.1	90	93.19
reverse	6	2	500	no	1	acidovorax		KR048280.1	90	93.19
reverse	6	3	500	no	1	uncultured bacteria		KX244224.1	58	83.19
reverse		3	500	no	1	unidentified soil bacteria		FQ783643.1	58	83.19
reverse		3	500	no	1	uncultured bacteria		KJ998999.1	77	79.11
reverse		3	500	no	2	uncultured bacteria		KX244224.1	75	82.43
reverse		3	500	no	2	uncultured bacteria		FQ707846.1	73	82.76
reverse		3	500	no	2	uncultured bacteria		KR537426.1	75	81.51
reverse	7	1	500	no	1	uncultured bacteria		LR595016.1	92	99.74
reverse	7	1	500	no	1	uncultured bacteria		LR594995.1	92	99.74
reverse	7	1	500	no	1	uncultured bacteria		LR594983.1	92	99.74
reverse	7	2	500	no	1	uncultured bacteria	enterobacteriacea	LT682305.1	96	91.76
reverse	7	2	500	no	1	uncultured bacteria	enterobacteriacea	LT679340.1	96	91.76
reverse	7	2	500	no	1	escherichia	coli DB1	KX034560.1	96	91.76
reverse	7	3	500	no	1	uncultured bacteria		LR594839.1	92	98.94
reverse	7	3	500	no	1	acinetobacter	baumannii	MH542624.1	92	98.94
reverse	7	3	500	no	1	uncultured bacteria		KX995383.1	92	98.94
reverse	8	1	500	no	1	uncultured bacteria	burkholderia	LT835146.1	97	82.57
reverse	8	1	500	no	1	xanthomonadaceae		LT835128.1	77	87.19
reverse	8	1	500	no	1	uncultured bacteria		HE573225.1	68	90.32
reverse	8	2	500	no	1	uncultured bacteria		JX095718.1	100	96.92
reverse	8	2	500	no	1	uncultured bacteria		HE821167.1	100	96.62
reverse	8	2	500	no	1	uncultured bacteria		JQ894739.1	94	98.51
reverse	8	3	500	no	1	Bradyrhizobium		LC546620.1	95	100
reverse	8	3	500	no	1	Bradyrhizobium		LC546611.1	95	100
reverse	8	3	500	no	1	Bradyrhizobium		LC546430.1	95	100
reverse	8	1	100	no	1	uncultured bacteria		LR647983.1	92	95.14
reverse	8	1	100	no	1	uncultured bacteria		JX286047.1	92	95.14
reverse	8	1	100	no	1	sphingomonas		KX056915.1	92	94.83
reverse	8	3	100	no	1	Bradyrhizobium		LC546620.1	95	100
reverse	8	3	100	no	1	Bradyrhizobium		LC546611.1	95	100
reverse	8	3	100	no	1	Bradyrhizobium		LC546430.1	95	100
reverse	8	1	1000	yes	1	uncultured bacteria		LT720381.1	95	100
reverse	8	1	1000	yes	1	uncultured bacteria		LT719973.1	95	100
reverse	8	1	1000	yes	1	uncultured bacteria		LT721667.1	95	100
reverse	8	2	1000	yes	1	shigella	flexneri	KY199565.1	99	99.26
reverse		2	1000	yes	1	shigella	flexneri	JX307691.1	99	99.26
reverse		2	1000	yes	1	shigella	flexneri	JX307690.1	99	99.26
reverse		2	1000	yes	2	escherichia	coli	OR263053.1	95	99.06
reverse		2	1000	yes	2	escherichia	coli	OR206327.1	95	99.06
reverse		2	1000	yes	2	escherichia	coli	KU195332.1	95	99.06
reverse	8	3	1000	yes	1	uncultured bacteria		LT720381.1	95	99.75
reverse	8	3	1000	yes	1	uncultured bacteria		LT719973.1	95	99.75
reverse	8	3	1000	yes	1	uncultured bacteria		LT721667.1	95	99.75
reverse	8	3	1000	yes	2	uncultured bacteria		GU472089.1	94	98.05
reverse	8	3	1000	yes	2	escherichia	coli	MT043900.1	94	98.05
reverse	8	3	1000	yes	2	escherichia	coli	MN557358.1	94	98.05
