# Supplementary material for: Bacterial DNA Contamination of Commercial PCR Enzymes: Considerations for Microbiome Protocols and Analysis
Source: Microorganisms. 2025 Mar 25;13(4):732. doi: 10.3390/microorganisms13040732 (PMC12029200; doi:10.3390/microorganisms13040732)
Supplement: Supplementary file 1 [file microorganisms-13-00732-s001.zip › Supplemental table S3 mdpi microorganisms 3-4-25.xlsx]

## Sheet: Table S3
Database	Data Type	Accesion Number
NCBI Genbank	Sanger Sequencing Result	PP819463
NCBI Genbank	Sanger Sequencing Result	PP819464
NCBI Genbank	Sanger Sequencing Result	PP819465
NCBI Genbank	Sanger Sequencing Result	PP819466
NCBI Genbank	Sanger Sequencing Result	PP819467
NCBI Genbank	Sanger Sequencing Result	PP819468
NCBI Genbank	Sanger Sequencing Result	PP819469
NCBI Genbank	Sanger Sequencing Result	PP819470
NCBI Genbank	Sanger Sequencing Result	PP819471
NCBI Genbank	Sanger Sequencing Result	PP819472
NCBI Genbank	Sanger Sequencing Result	PP819473
NCBI Genbank	Sanger Sequencing Result	PP819474
NCBI Genbank	Sanger Sequencing Result	PP819475
NCBI Genbank	Sanger Sequencing Result	PP819476
NCBI Genbank	Sanger Sequencing Result	PP819477
NCBI Genbank	Sanger Sequencing Result	PP819478
NCBI Genbank	Sanger Sequencing Result	PP819479
NCBI Genbank	Sanger Sequencing Result	PP819480
NCBI Genbank	Sanger Sequencing Result	PP819481
NCBI Genbank	Sanger Sequencing Result	PP819482
NCBI Genbank	Sanger Sequencing Result	PP819483
NCBI Genbank	Sanger Sequencing Result	PP819443
NCBI Genbank	Sanger Sequencing Result	PP819444
NCBI Genbank	Sanger Sequencing Result	PP819445
NCBI Genbank	Sanger Sequencing Result	PP819446
NCBI Genbank	Sanger Sequencing Result	PP819447
NCBI Genbank	Sanger Sequencing Result	PP819448
NCBI Genbank	Sanger Sequencing Result	PP819449
NCBI Genbank	Sanger Sequencing Result	PP819450
NCBI Genbank	Sanger Sequencing Result	PP819451
NCBI Genbank	Sanger Sequencing Result	PP819452
NCBI Genbank	Sanger Sequencing Result	PP819453
NCBI Genbank	Sanger Sequencing Result	PP819454
NCBI Genbank	Sanger Sequencing Result	PP819455
NCBI Genbank	Sanger Sequencing Result	PP819456
NCBI Genbank	Sanger Sequencing Result	PP819457
NCBI Genbank	Sanger Sequencing Result	PP819458
NCBI Genbank	Sanger Sequencing Result	PP819459
NCBI Genbank	Sanger Sequencing Result	PP819460
NCBI Genbank	Sanger Sequencing Result	PP819461
NCBI Genbank	Sanger Sequencing Result	PP819462
